# Supplementary material for: A Liquid Chromatography-Mass Spectrometry Method to Study the Interaction between Membrane Proteins and Low-Molecular-Weight Compound Mixtures
Source: Molecules. 2022 Jul 30;27(15):4889. doi: 10.3390/molecules27154889 (PMC9369908; doi:10.3390/molecules27154889)
Supplement: Supplementary file 1 [file molecules-27-04889-s001.zip]

Archive with 2 entries (2 files):
- molecules-1840314-Supplementary Figures.pdf
- molecules-1840314-Supplementary Materials-Tables.xlsx
